# Supplementary material for: Whole-genome-based characterization of Escherichia albertii strains isolated from paediatric diarrhoeal cases in Kolkata, India
Source: Microb Genom. 2025 Apr 8;11(4):001363. doi: 10.1099/mgen.0.001363 (PMC11979293; doi:10.1099/mgen.0.001363)
Supplement: Uncited Supplementary Material 1. [file mgen-11-01363-s001.xlsx]

## Sheet: Sheet1
Details of strain list included in this study
Strain Name	Year of Isolation	Country	Source Niche	Accession no.
NBRC107761	No data	No data	No data	GCF_000759775.1
DSM17582	No data	No data	No data	GCF_022833075.1
22420238	No data	No data	No data	ESC_AA7880AA_AS
03-3210	No data	United States	No data	ESC_AA7911AA_AS
NCDC_1610-55	1955	No data	No data	ESC_AA8146AA_AS
UE_95-1589	1995	India	No data	ESC_AA8672AA_AS
4281-07-01	No data	No data	No data	ESC_AA8734AA_AS
99958	No data	No data	No data	ESC_AA8952AA_AS
730730	2019	United Kingdom	Human	ESC_AB7722AA_AS
666455	2019	United Kingdom	Human	ESC_AC0340AA_AS
561087	2018	United Kingdom	Human	ESC_AC0715AA_AS
604915	2018	United Kingdom	Human	ESC_AC0893AA_AS
1306298	2021	United Kingdom	Human	ESC_AC1085AA_AS
1324247	2021	United Kingdom	Human	ESC_AC1554AA_AS
1489925	2021	United Kingdom	Human	ESC_AC2639AA_AS
8	2021	No data	Wild Animal	ESC_AC5695AA_AS
2011C-3357	No data	United States	No data	ESC_BA1398AA_AS
22840421	No data	No data	No data	ESC_BA1703AA_AS
3900336	No data	No data	No data	ESC_BA1824AA_AS
2102_0342	No data	No data	No data	ESC_BA1891AA_AS
06-4124	No data	United States	No data	ESC_BA1992AA_AS
SAMD00006354	No data	No data	No data	ESC_BA2418AA_AS
2000105	No data	No data	No data	ESC_BA2656AA_AS
2011C-4115	No data	United States	No data	ESC_BA3038AA_AS
K-9524	No data	No data	No data	ESC_BA3062AA_AS
19982	No data	No data	No data	ESC_BA3406AA_AS
9194	No data	No data	No data	ESC_BA4074AA_AS
04-3343	No data	United States	No data	ESC_BA6717AA_AS
K-10319	No data	No data	No data	ESC_BA6721AA_AS
2011C-3839C1	No data	United States	Human	ESC_BA7591AA_AS
13140293	No data	No data	No data	ESC_BA9148AA_AS
760226	2019	United Kingdom	Human	ESC_BB4688AA_AS
PNUSAE025411	No data	United States	No data	ESC_BB7569AA_AS
PNUSAE025409	No data	United States	No data	ESC_BB7572AA_AS
Taronga-1944	2019	No data	No data	ESC_BB8674AA_AS
762329	2019	United Kingdom	Human	ESC_BB8870AA_AS
762368	2019	United Kingdom	Human	ESC_BB8873AA_AS
2010C-4031	No data	United States	No data	ESC_CA0558AA_AS
2010C-4018	No data	United States	No data	ESC_CA1495AA_AS
12240268	No data	No data	No data	ESC_CA2049AA_AS
LH-6	No data	No data	No data	ESC_CA2885AA_AS
1839	No data	No data	No data	ESC_CA3385AA_AS
G100788-1B	No data	No data	No data	ESC_CA3654AA_AS
4051-06-01	No data	No data	No data	ESC_CA3738AA_AS
12140286	No data	No data	No data	ESC_CA4100AA_AS
H111560295	No data	No data	No data	ESC_CA4200AA_AS
sc-2012-01-13T20_11_48Z-1332545	No data	Gambia	Human	ESC_CA4202AA_AS
34-85	1958	No data	No data	ESC_CA4371AA_AS
04-3227	No data	United States	No data	ESC_CA5029AA_AS
KH-2960	No data	No data	No data	ESC_CA5191AA_AS
0621-6	No data	No data	No data	ESC_CA5312AA_AS
10457	No data	No data	No data	ESC_CA5524AA_AS
2011C-4180	No data	United States	Human	ESC_CA5625AA_AS
3280202	No data	No data	No data	ESC_CA6151AA_AS
PNUSAE026326	No data	United States	No data	ESC_CB4194AA_AS
CFSAN095615	2016	United States	Environment	ESC_CB4459AA_AS
CFSAN095620	2016	United States	Environment	ESC_CB4481AA_AS
779119	2019	United Kingdom	Human	ESC_CB7434AA_AS
782039	2019	United Kingdom	Human	ESC_CB8358AA_AS
785841	2019	United Kingdom	Human	ESC_CB9957AA_AS
222.3.1	2019	China	No data	ESC_CC2891AA_AS
205.28.2	2019	China	No data	ESC_CC2892AA_AS
155.3.4	2019	China	No data	ESC_CC2895AA_AS
153.5.5	2019	China	No data	ESC_CC2898AA_AS
FC6-1	No data	United Arab Emirates	No data	ESC_CC3284AA_AS
787519	2019	China	Human	ESC_DB0416AA_AS
MKR5	2012	United Kingdom	Human	ESC_DB0492AA_AS
G-3-3al	2010	Japan	Wild Animal	ESC_DB0493AA_AS
ZZG_12-3	2015	Japan	Wild Animal	ESC_DB0494AA_AS
P6-1_al	2011	Japan	Wild Animal	ESC_DB0495AA_AS
U-30-1	2012	Japan	Wild Animal	ESC_DB0496AA_AS
HIPH12338	2012	Japan	Wild Animal	ESC_DB0497AA_AS
ZAC44-3	2012	Japan	Wild Animal	ESC_DB0498AA_AS
V3-1al	2010	Japan	Wild Animal	ESC_DB0499AA_AS
U-112-1	2012	Japan	Wild Animal	ESC_DB0500AA_AS
Q16-2_al	2011	Japan	Wild Animal	ESC_DB0501AA_AS
A32-5al	2010	Japan	Wild Animal	ESC_DB0502AA_AS
1617683	2022	Japan	Human	ESC_DC0142AA_AS
1638548	2022	United Kingdom	Human	ESC_DC4046AA_AS
CIP_107988	No data	United Kingdom	No data	ESC_DC4944AA_AS
1643233	2022	No data	Human	ESC_DC9042AA_AS
1650191	2022	United Kingdom	Human	ESC_EC0263AA_AS
1661437	2022	United Kingdom	Human	ESC_EC0587AA_AS
1664262	2022	United Kingdom	Human	ESC_EC3167AA_AS
1662757	2022	United Kingdom	Human	ESC_EC3214AA_AS
Bangladesh9070	No data	United Kingdom	No data	ESC_EC3851AA_AS
Bangladesh10457	No data	No data	No data	ESC_EC3852AA_AS
1669996	2022	No data	Human	ESC_EC3947AA_AS
1672429	2022	United Kingdom	Human	ESC_EC6931AA_AS
1909F16925	2019	United Kingdom	Human	ESC_FB3840AA_AS
812315	2019	Denmark	Human	ESC_FB7444AA_AS
SMG-19-1602	2019	United Kingdom	Human	ESC_FB7698AA_AS
SMG-19-1680	2019	United Kingdom	No data	ESC_FB8637AA_AS
1682252	2022	United Kingdom	Human	ESC_FC5612AA_AS
1688432	2022	United Kingdom	Human	ESC_FC7575AA_AS
IEH-NGS-ECO-00102	2014	United Kingdom	Environment	ESC_GA0357AA_AS
IEH-NGS-ECO-00180	2014	United States	Environment	ESC_GA0593AA_AS
IEH-NGS-ECO-00207	2015	United States	Environment	ESC_GA0626AA_AS
IEH-NGS-ECO-00203	2014	United States	Environment	ESC_GA0630AA_AS
2009C-4231	No data	United States	Human	ESC_GA1866AA_AS
2014EL-1348	No data	United States	No data	ESC_GA1872AA_AS
2014C-4015	No data	United States	No data	ESC_GA1873AA_AS
DRS014948	No data	United States	Wild Animal	ESC_GA3133AA_AS
DRS014949	No data	No data	Human	ESC_GA3134AA_AS
DRS014950	No data	No data	Human	ESC_GA3138AA_AS
DRS014951	No data	No data	Human	ESC_GA3139AA_AS
DRS014953	No data	No data	Wild Animal	ESC_GA3141AA_AS
DRS014954	No data	No data	Wild Animal	ESC_GA3142AA_AS
DRS014956	No data	No data	Human	ESC_GA3144AA_AS
DRS014957	No data	No data	Human	ESC_GA3145AA_AS
DRS014958	No data	No data	Human	ESC_GA3146AA_AS
DRS014959	No data	No data	Human	ESC_GA3147AA_AS
DRS014960	No data	No data	Human	ESC_GA3151AA_AS
DRS014961	No data	No data	Human	ESC_GA3152AA_AS
DRS014964	No data	No data	Human	ESC_GA3155AA_AS
DRS014968	No data	No data	Wild Animal	ESC_GA3159AA_AS
DRS014969	No data	No data	Wild Animal	ESC_GA3160AA_AS
DRS014973	No data	No data	Wild Animal	ESC_GA3165AA_AS
DRS014974	No data	No data	Wild Animal	ESC_GA3166AA_AS
DRS014975	No data	No data	Wild Animal	ESC_GA3167AA_AS
DRS014976	No data	No data	Wild Animal	ESC_GA3168AA_AS
DRS014977	No data	No data	Wild Animal	ESC_GA3169AA_AS
DRS014978	No data	No data	Wild Animal	ESC_GA3170AA_AS
DRS014979	No data	No data	Companion Animal	ESC_GA3171AA_AS
DRS014980	No data	No data	Companion Animal	ESC_GA3172AA_AS
DRS014981	No data	No data	Companion Animal	ESC_GA3173AA_AS
DRS014982	No data	No data	Human	ESC_GA3174AA_AS
DRS014983	No data	No data	Human	ESC_GA3181AA_AS
DRS014984	No data	No data	Human	ESC_GA3182AA_AS
DRS014985	No data	No data	Wild Animal	ESC_GA3183AA_AS
DRS014991	No data	No data	Human	ESC_GA3187AA_AS
DRS014994	No data	No data	Human	ESC_GA3189AA_AS
DRS014993	No data	No data	Wild Animal	ESC_GA3196AA_AS
DRS014996	No data	No data	Wild Animal	ESC_GA3198AA_AS
DRS014997	No data	No data	Wild Animal	ESC_GA3199AA_AS
DRS014998	No data	No data	Wild Animal	ESC_GA3200AA_AS
DRS014999	No data	No data	Wild Animal	ESC_GA3201AA_AS
DRS015001	No data	No data	Wild Animal	ESC_GA3203AA_AS
DRS015002	No data	No data	Wild Animal	ESC_GA3204AA_AS
2012C-4454	No data	No data	No data	ESC_GA3572AA_AS
EC06-170	2006	United States	No data	ESC_GA4676AA_AS
KF1	No data	Japan	No data	ESC_GA4802AA_AS
142666	2015	No data	Human	ESC_GA8887AA_AS
821093	2019	United Kingdom	Human	ESC_GB1050AA_AS
826231	2019	United Kingdom	Human	ESC_GB1266AA_AS
828215	2019	United Kingdom	Human	ESC_GB1278AA_AS
171147	2015	United Kingdom	Human	ESC_GB4371AA_AS
CIP_58.21	No data	United Kingdom	Human	ESC_GB6579AA_AS
Bangladesh9194	No data	France	Human	ESC_GB6582AA_AS
Bangladesh924	No data	Bangladesh	Human	ESC_GB6583AA_AS
EC-76	2010	Bangladesh	Aquatic Animal	ESC_GB9449AA_AS
EC-25	2010	No data	Aquatic Animal	ESC_GB9450AA_AS
EC-172b	2010	No data	Aquatic Animal	ESC_GB9478AA_AS
841428	2019	No data	Human	ESC_GB9868AA_AS
1713876	2022	United Kingdom	Human	ESC_GC0582AA_AS
1713820	2022	United Kingdom	Human	ESC_GC0983AA_AS
C173	2014	United Kingdom	Wild Animal	ESC_GC2012AA_AS
1733218	2022	Japan	Human	ESC_GC3055AA_AS
DRS015000	No data	United Kingdom	Wild Animal	ESC_HA0458AA_AS
DRS014988	No data	No data	Wild Animal	ESC_HA0459AA_AS
DRS014967	No data	No data	Wild Animal	ESC_HA0460AA_AS
DRS014952	No data	No data	Wild Animal	ESC_HA0461AA_AS
DRS014940	No data	No data	Wild Animal	ESC_HA0462AA_AS
BCW_4825	No data	No data	No data	ESC_HA2387AA_AS
BCW_4826	No data	No data	No data	ESC_HA2388AA_AS
BCW_4827	No data	No data	No data	ESC_HA2389AA_AS
BCW_4828	No data	No data	No data	ESC_HA2390AA_AS
80B_L1	No data	No data	No data	ESC_HA3092AA_AS
PNUSAE003532	No data	No data	No data	ESC_HA6142AA_AS
MOD1-EC5045	2003	United States	Wild Animal	ESC_HA7876AA_AS
MOD1-EC5952	2008	United States	Wild Animal	ESC_HA8355AA_AS
MOD1-EC6145	2012	United States	Wild Animal	ESC_HA8509AA_AS
16028103-1	2016	United States	Livestock	ESC_HA9213AA_AS
16028103-2	2016	Luxembourg	Livestock	ESC_HA9214AA_AS
A2361	2007	Luxembourg	Human	ESC_HB0673AA_AS
146035	2015	Netherlands	Human	ESC_IA0970AA_AS
16036524	2016	United Kingdom	Human	ESC_IA1902AA_AS
324b6a00-fa7c-11e5-850b-3c4a9275d6c8	No data	Luxembourg	No data	ESC_IA4161AA_AS
329432d0-fa7c-11e5-850b-3c4a9275d6c8	No data	No data	No data	ESC_IA4162AA_AS
201908159	2019	No data	Human	ESC_IB1954AA_AS
HIPH12313	2012	France	Wild Animal	ESC_IB6621AA_AS
HIPH14005	2014	Japan	Wild Animal	ESC_IB6622AA_AS
HIPH14564	2014	Japan	Wild Animal	ESC_IB6623AA_AS
HIPH16576	2016	Japan	Wild Animal	ESC_IB7748AA_AS
884403	2020	Japan	Human	ESC_IB9935AA_AS
151073	2015	United Kingdom	Human	ESC_JA3972AA_AS
267803	2016	United Kingdom	Human	ESC_JA4056AA_AS
253881	2016	United Kingdom	Human	ESC_JA4359AA_AS
SMG-20-605	No data	United Kingdom	No data	ESC_JB8148AA_AS
161904	2015	United Kingdom	No data	ESC_KA1151AA_AS
146033	2015	United Kingdom	Human	ESC_KA4732AA_AS
912272	2020	United Kingdom	Human	ESC_KB0238AA_AS
912319	2020	United Kingdom	Human	ESC_KB0242AA_AS
914519	2020	United Kingdom	Human	ESC_KB0840AA_AS
JL1407	2018	United Kingdom	Wild Animal	ESC_KB9943AA_AS
JL1479	2018	United States	Poultry	ESC_KB9944AA_AS
JL1480	2018	United States	Poultry	ESC_KB9945AA_AS
JL1406	2018	United States	Wild Animal	ESC_KB9946AA_AS
JL1405	2018	United States	Wild Animal	ESC_KB9947AA_AS
MOD1-EC1732	1997	United States	Human	ESC_LA1447AA_AS
MOD1-EC1733	1997	Guinea-Bissau	Human	ESC_LA1448AA_AS
Escherichia_coli-S_148	2014	Guinea-Bissau	Human	ESC_LA1814AA_AS
Escherichia_alberti-S_148	2014	Denmark	Human	ESC_LA1824AA_AS
PMB1815	2018	United States	Livestock	ESC_LB0724AA_AS
PMB1702	2018	United States	Livestock	ESC_LB0727AA_AS
PMB1752	2018	United States	Livestock	ESC_LB0729AA_AS
2012EL-1823B	2012	United States	Human	ESC_LB2504AA_AS
06-3542	No data	United States	Human	ESC_LB2506AA_AS
ECO20181343	2018	South Korea	Human	ESC_LB3040AA_AS
TZ02797	No data	No data	Wild Animal	ESC_LB6292AA_AS
A80496	No data	No data	No data	ESC_LB6297AA_AS
953783	2020	United Kingdom	Human	ESC_LB8005AA_AS
CFSAN050974	2015	United States	Livestock	ESC_MA2310AA_AS
NC_STEC26	2014	United States	Poultry	ESC_MA2394AA_AS
961868	2020	United Kingdom	Human	ESC_MB2104AA_AS
977893	2020	United Kingdom	Human	ESC_MB8670AA_AS
977191	2020	United Kingdom	Human	ESC_MB8845AA_AS
SMG-20-1411	No data	No data	Human	ESC_MB9457AA_AS
e78d0480-3142-11e6-a63e-3c4a9275d6c8	No data	No data	No data	ESC_NA3942AA_AS
06-3030	No data	United States	No data	ESC_NA8451AA_AS
2010C-4750	No data	United States	No data	ESC_NA8745AA_AS
2014C-4356	No data	United States	No data	ESC_NA8746AA_AS
07-3866	No data	United States	No data	ESC_NA8748AA_AS
2012N-4013	No data	United States	No data	ESC_NA8749AA_AS
2014C-4361	No data	United States	No data	ESC_NA8752AA_AS
2010C-3449	No data	United States	No data	ESC_NA8753AA_AS
2014C-4358	No data	United States	No data	ESC_NA8754AA_AS
2014C-4359	No data	United States	No data	ESC_NA8755AA_AS
98-3217	No data	United States	Human	ESC_NA8845AA_AS
NC_STEC184	2015	United States	Poultry	ESC_NA9265AA_AS
NC_STEC183	2015	United States	Poultry	ESC_NA9461AA_AS
NC_STEC179	2015	United States	Poultry	ESC_NA9475AA_AS
CVM_N19EC0727	2019	United States	Poultry	ESC_NB3624AA_AS
810124	2019	United Kingdom	Human	ESC_NB8063AA_AS
832086	2019	United Kingdom	Wild Animal	ESC_NB8064AA_AS
832083	2019	United Kingdom	Wild Animal	ESC_NB8070AA_AS
814833	2019	United Kingdom	Wild Animal	ESC_NB8071AA_AS
814352	2019	United Kingdom	Wild Animal	ESC_NB8072AA_AS
826321	2019	United Kingdom	Wild Animal	ESC_NB8074AA_AS
834720	2019	United Kingdom	Wild Animal	ESC_NB8091AA_AS
828227	2019	United Kingdom	Wild Animal	ESC_NB8092AA_AS
829037	2019	United Kingdom	Wild Animal	ESC_NB8099AA_AS
829042	2019	United Kingdom	Wild Animal	ESC_NB8101AA_AS
810148	2019	United Kingdom	Wild Animal	ESC_NB8115AA_AS
817411	2019	United Kingdom	Wild Animal	ESC_NB8122AA_AS
834719	2019	United Kingdom	Wild Animal	ESC_NB8125AA_AS
814832	2019	United Kingdom	Wild Animal	ESC_NB8133AA_AS
812151	2019	United Kingdom	Wild Animal	ESC_NB8138AA_AS
819780	2019	United Kingdom	Wild Animal	ESC_NB8144AA_AS
821119	2019	United Kingdom	Wild Animal	ESC_NB8149AA_AS
828226	2019	United Kingdom	Wild Animal	ESC_NB8175AA_AS
828224	2019	United Kingdom	No data	ESC_NB8181AA_AS
819793	2019	United Kingdom	Human	ESC_NB8185AA_AS
814353	2019	United Kingdom	Wild Animal	ESC_NB8189AA_AS
810147	2019	United Kingdom	Wild Animal	ESC_NB8191AA_AS
814831	2019	United Kingdom	Wild Animal	ESC_NB8210AA_AS
811050	2019	United Kingdom	No data	ESC_NB8213AA_AS
818893	2019	United Kingdom	Wild Animal	ESC_NB8218AA_AS
808053	2019	United Kingdom	Human	ESC_NB8220AA_AS
817412	2019	United Kingdom	Wild Animal	ESC_NB8229AA_AS
830206	2019	United Kingdom	Wild Animal	ESC_NB8233AA_AS
810189	2019	United Kingdom	Human	ESC_NB8242AA_AS
882856	2020	United Kingdom	Human	ESC_NB8248AA_AS
850002	2019	United Kingdom	Wild Animal	ESC_NB8258AA_AS
821118	2019	United Kingdom	Wild Animal	ESC_NB8262AA_AS
832085	2019	United Kingdom	Wild Animal	ESC_NB8267AA_AS
818140	2019	United Kingdom	Wild Animal	ESC_NB8275AA_AS
819779	2019	United Kingdom	Wild Animal	ESC_NB8276AA_AS
828225	2019	United Kingdom	Wild Animal	ESC_NB8278AA_AS
802832	2019	United Kingdom	Human	ESC_NB8279AA_AS
827050	2019	United Kingdom	Wild Animal	ESC_NB8284AA_AS
830205	2019	United Kingdom	Wild Animal	ESC_NB8293AA_AS
828223	2019	United Kingdom	Wild Animal	ESC_NB8315AA_AS
812266	2019	United Kingdom	Wild Animal	ESC_NB8319AA_AS
TW08933	No data	No data	No data	ESC_OA4990AA_AS
TW15818	No data	No data	No data	ESC_OA4993AA_AS
322491	2016	United Kingdom	Human	ESC_PA9512AA_AS
1023013	2020	United Kingdom	Human	ESC_PB7459AA_AS
1022961	2020	United Kingdom	Wild Animal	ESC_PB7460AA_AS
1022981	2020	United Kingdom	Wild Animal	ESC_PB7462AA_AS
1022984	2020	United Kingdom	Wild Animal	ESC_PB7464AA_AS
1022975	2020	United Kingdom	Wild Animal	ESC_PB7465AA_AS
1022987	2020	United Kingdom	Wild Animal	ESC_PB7467AA_AS
1023008	2020	United Kingdom	Wild Animal	ESC_PB7469AA_AS
1024993	2020	United Kingdom	Wild Animal	ESC_PB9301AA_AS
1024916	2020	United Kingdom	Wild Animal	ESC_PB9302AA_AS
1024905	2020	United Kingdom	Wild Animal	ESC_PB9303AA_AS
1024934	2020	United Kingdom	Wild Animal	ESC_PB9304AA_AS
1024913	2020	United Kingdom	Wild Animal	ESC_PB9308AA_AS
1024994	2020	United Kingdom	Wild Animal	ESC_PB9309AA_AS
1024928	2020	United Kingdom	Wild Animal	ESC_PB9310AA_AS
1024986	2020	United Kingdom	Wild Animal	ESC_PB9311AA_AS
1024980	2020	United Kingdom	Wild Animal	ESC_PB9313AA_AS
1024973	2020	United Kingdom	Wild Animal	ESC_PB9314AA_AS
1024987	2020	United Kingdom	Wild Animal	ESC_PB9316AA_AS
1024929	2020	United Kingdom	Wild Animal	ESC_PB9317AA_AS
1024978	2020	United Kingdom	Wild Animal	ESC_PB9319AA_AS
2012C-3998	No data	United States	No data	ESC_QA2841AA_AS
159899	2015	United Kingdom	Human	ESC_QA4120AA_AS
168480	2015	United Kingdom	Human	ESC_QA4122AA_AS
168524	2015	United Kingdom	Human	ESC_QA4123AA_AS
175546	2015	United Kingdom	Human	ESC_QA4126AA_AS
186581	2015	United Kingdom	Human	ESC_QA4127AA_AS
235021	2016	United Kingdom	Human	ESC_QA4130AA_AS
187471	2015	United Kingdom	Human	ESC_QA4131AA_AS
211128	2016	United Kingdom	Human	ESC_QA4132AA_AS
255560	2016	United Kingdom	Human	ESC_QA4134AA_AS
225083	2016	United Kingdom	Human	ESC_QA4136AA_AS
242400	2016	United Kingdom	Human	ESC_QA4137AA_AS
290626	2016	United Kingdom	Human	ESC_QA4138AA_AS
278157	2016	United Kingdom	Human	ESC_QA4139AA_AS
352086	2017	United Kingdom	Human	ESC_QA4143AA_AS
357973	2017	United Kingdom	Human	ESC_QA4144AA_AS
323046	2016	United Kingdom	Human	ESC_QA4145AA_AS
275760	2016	United Kingdom	Human	ESC_QA4146AA_AS
364157	2017	United Kingdom	Human	ESC_QA4147AA_AS
380841	2017	United Kingdom	Human	ESC_QA4148AA_AS
379422	2017	United Kingdom	Human	ESC_QA4149AA_AS
408285	2017	United Kingdom	Human	ESC_QA4151AA_AS
367208	2017	United Kingdom	Human	ESC_QA4152AA_AS
435509	2017	United Kingdom	Human	ESC_QA4154AA_AS
416277	2017	United Kingdom	Human	ESC_QA4155AA_AS
419115	2017	United Kingdom	Human	ESC_QA4156AA_AS
416278	2017	United Kingdom	Human	ESC_QA4157AA_AS
145972	2013	United Kingdom	Human	ESC_QA4158AA_AS
146021	2014	United Kingdom	Human	ESC_QA4162AA_AS
1024924	2020	United Kingdom	Wild Animal	ESC_QB0141AA_AS
1027255	2020	United Kingdom	Wild Animal	ESC_QB1666AA_AS
1027221	2020	United Kingdom	Wild Animal	ESC_QB1667AA_AS
1027254	2020	United Kingdom	Wild Animal	ESC_QB1668AA_AS
1027227	2020	United Kingdom	Wild Animal	ESC_QB1669AA_AS
1027237	2020	United Kingdom	Wild Animal	ESC_QB1670AA_AS
1027226	2020	United Kingdom	Wild Animal	ESC_QB1671AA_AS
1027249	2020	United Kingdom	Wild Animal	ESC_QB1674AA_AS
1027218	2020	United Kingdom	Wild Animal	ESC_QB1675AA_AS
1027209	2020	United Kingdom	Wild Animal	ESC_QB1677AA_AS
1027210	2020	United Kingdom	Wild Animal	ESC_QB1680AA_AS
1029822	2020	United Kingdom	Wild Animal	ESC_QB6243AA_AS
1028449	2020	United Kingdom	Wild Animal	ESC_QB6245AA_AS
1028445	2020	United Kingdom	Wild Animal	ESC_QB6246AA_AS
1028448	2020	United Kingdom	Wild Animal	ESC_QB6247AA_AS
1028458	2020	United Kingdom	Wild Animal	ESC_QB6248AA_AS
1028456	2020	United Kingdom	Wild Animal	ESC_QB6250AA_AS
1028461	2020	United Kingdom	Wild Animal	ESC_QB6251AA_AS
1028454	2020	United Kingdom	Wild Animal	ESC_QB6252AA_AS
1028447	2020	United Kingdom	Wild Animal	ESC_QB6253AA_AS
1028460	2020	United Kingdom	Wild Animal	ESC_QB6256AA_AS
1028446	2020	United Kingdom	Wild Animal	ESC_QB6257AA_AS
1029853	2020	United Kingdom	Wild Animal	ESC_QB6258AA_AS
1028459	2020	United Kingdom	Wild Animal	ESC_QB6259AA_AS
1028453	2020	United Kingdom	Wild Animal	ESC_QB6260AA_AS
1028455	2020	United Kingdom	Wild Animal	ESC_QB6261AA_AS
07-4391	No data	United States	No data	ESC_RA1842AA_AS
2010C-3535	No data	United States	No data	ESC_RA1845AA_AS
2012C-3033	No data	United States	Human	ESC_RA1848AA_AS
07-4290	No data	United States	No data	ESC_RA1849AA_AS
2009C-3967	No data	United States	No data	ESC_RA1850AA_AS
2009C-4005	No data	United States	Human	ESC_RA1851AA_AS
2013C-4143	No data	United States	No data	ESC_RA1852AA_AS
07-4367	No data	United States	Human	ESC_RA1856AA_AS
2012C-3221	No data	United States	No data	ESC_RA1857AA_AS
08-3643	No data	United States	No data	ESC_RA1858AA_AS
2009C-3117	No data	United States	Human	ESC_RA1986AA_AS
05-3106	No data	United States	No data	ESC_RA1988AA_AS
B1869	No data	No data	No data	ESC_RA2138AA_AS
MOD1-EC1731	1997	Guinea-Bissau	Human	ESC_RA4974AA_AS
20507-2	2007	United States	Wild Animal	ESC_RA7126AA_AS
4d21bd80-9f6c-11e6-8f55-3c4a9275d6c8	No data	No data	No data	ESC_RA9277AA_AS
S1-84	No data	No data	No data	ESC_RB9893AA_AS
18-23-18-8100365-Z	2018	United Kingdom	Human	ESC_SA1134AA_AS
532477	2018	United Kingdom	Human	ESC_SA2883AA_AS
539009	2018	United Kingdom	Human	ESC_SA3218AA_AS
378483	2017	United Kingdom	Human	ESC_SA3771AA_AS
519526	2018	United Kingdom	Human	ESC_SA4026AA_AS
478201	2018	United Kingdom	Human	ESC_SA4158AA_AS
363604	2017	United Kingdom	Human	ESC_SA4787AA_AS
528467	2018	United Kingdom	Human	ESC_SA6803AA_AS
557304	2018	United Kingdom	Human	ESC_SA7339AA_AS
200606716	2020	France	Human	ESC_SB5138AA_AS
AM_LREC-183	2010	No data	Wild Animal	ESC_TA0077AA_AS
579962	2018	United Kingdom	Human	ESC_TA8302AA_AS
1049314	2020	United Kingdom	Human	ESC_TB5995AA_AS
50-18-18-8100991-G	2018	United Kingdom	Human	ESC_UA0380AA_AS
XH31480S	2013	No data	No data	ESC_UA3367AA_AS
XH31632N	2013	No data	No data	ESC_UA3372AA_AS
DRS014947	No data	No data	Wild Animal	ESC_UA5454AA_AS
DRS014945	No data	No data	Wild Animal	ESC_UA5455AA_AS
DRS014944	No data	No data	Wild Animal	ESC_UA5456AA_AS
DRS014943	No data	No data	Wild Animal	ESC_UA5457AA_AS
ce3baf20-36e8-11e7-bc2e-3c4a9275d6c8	No data	No data	No data	ESC_UA6679AA_AS
1701358	2017	Netherlands	Human	ESC_UA7353AA_AS
D076-65	2016	Netherlands	Wild Animal	ESC_UA7366AA_AS
D081-33	2016	Netherlands	Wild Animal	ESC_UA7368AA_AS
M876	2011	Netherlands	Human	ESC_UA7390AA_AS
NL1701358	2017	Netherlands	Human	ESC_UB2199AA_AS
PNUSAE016306	2018	United States	No data	ESC_UB5064AA_AS
1551-2	1989	No data	Human	ESC_VA2231AA_AS
ChinaSP140150	2014	No data	Poultry	ESC_VA2235AA_AS
CB9786	2003	Germany	No data	ESC_VA2329AA_AS
NIAH_Bird_3	2004	Japan	Wild Animal	ESC_VA2330AA_AS
NCTC_9362	No data	No data	No data	ESC_VA3546AA_AS
660450	2018	United Kingdom	Human	ESC_VA6138AA_AS
PSU-1787	2018	United States	Wild Animal	ESC_VA6165AA_AS
664948	2018	United Kingdom	Human	ESC_VA6773AA_AS
Sample_87	2017	China	Poultry	ESC_VB0102AA_AS
Sample_88	2017	China	Poultry	ESC_VB0103AA_AS
Sample_89	2017	China	Poultry	ESC_VB0104AA_AS
Sample_90	2017	China	Poultry	ESC_VB0105AA_AS
Sample_10	2014	China	Poultry	ESC_VB0106AA_AS
Sample_91	2017	China	Poultry	ESC_VB0107AA_AS
Sample_92	2017	China	Poultry	ESC_VB0108AA_AS
Sample_93	2017	China	Poultry	ESC_VB0109AA_AS
Sample_94	2017	China	Poultry	ESC_VB0110AA_AS
Sample_95	2017	China	Poultry	ESC_VB0111AA_AS
Sample_96	2017	China	Poultry	ESC_VB0112AA_AS
Sample_97	2017	China	Poultry	ESC_VB0113AA_AS
Sample_98	2017	China	Poultry	ESC_VB0114AA_AS
Sample_99	2017	China	Poultry	ESC_VB0115AA_AS
Sample_100	2017	China	Poultry	ESC_VB0116AA_AS
Sample_1	2014	China	Livestock	ESC_VB0117AA_AS
Sample_2	2014	China	Poultry	ESC_VB0118AA_AS
Sample_11	2014	China	Poultry	ESC_VB0119AA_AS
Sample_101	2017	China	Poultry	ESC_VB0120AA_AS
Sample_102	2017	China	Poultry	ESC_VB0121AA_AS
Sample_103	2017	China	Poultry	ESC_VB0122AA_AS
Sample_104	2017	China	Poultry	ESC_VB0123AA_AS
Sample_105	2017	China	Poultry	ESC_VB0124AA_AS
Sample_106	2017	China	Poultry	ESC_VB0125AA_AS
Sample_107	2017	China	Poultry	ESC_VB0126AA_AS
Sample_108	2017	China	Poultry	ESC_VB0127AA_AS
Sample_109	2017	China	Poultry	ESC_VB0128AA_AS
Sample_110	2017	China	Poultry	ESC_VB0129AA_AS
Sample_12	2014	China	Poultry	ESC_VB0130AA_AS
Sample_111	2017	China	Poultry	ESC_VB0131AA_AS
Sample_112	2017	China	Poultry	ESC_VB0132AA_AS
Sample_113	2017	China	Poultry	ESC_VB0133AA_AS
Sample_114	2017	China	Poultry	ESC_VB0134AA_AS
Sample_115	2017	China	Poultry	ESC_VB0135AA_AS
Sample_116	2017	China	Poultry	ESC_VB0136AA_AS
Sample_117	2017	China	Poultry	ESC_VB0137AA_AS
Sample_118	2017	China	Poultry	ESC_VB0138AA_AS
Sample_119	2017	China	Poultry	ESC_VB0139AA_AS
Sample_120	2017	China	Poultry	ESC_VB0140AA_AS
Sample_13	2014	China	Poultry	ESC_VB0141AA_AS
Sample_121	2017	China	Poultry	ESC_VB0142AA_AS
Sample_122	2017	China	Poultry	ESC_VB0143AA_AS
Sample_123	2017	China	Poultry	ESC_VB0144AA_AS
Sample_124	2017	China	Poultry	ESC_VB0145AA_AS
Sample_125	2018	China	Poultry	ESC_VB0146AA_AS
Sample_126	2018	China	Poultry	ESC_VB0147AA_AS
Sample_127	2018	China	Poultry	ESC_VB0148AA_AS
Sample_128	2018	China	Poultry	ESC_VB0149AA_AS
Sample_129	2018	China	Poultry	ESC_VB0150AA_AS
Sample_130	2018	China	Poultry	ESC_VB0151AA_AS
Sample_14	2014	China	Poultry	ESC_VB0152AA_AS
Sample_131	2018	China	Poultry	ESC_VB0153AA_AS
Sample_132	2018	China	Poultry	ESC_VB0154AA_AS
Sample_133	2018	China	Poultry	ESC_VB0155AA_AS
Sample_134	2019	China	Poultry	ESC_VB0156AA_AS
Sample_135	2019	China	Poultry	ESC_VB0157AA_AS
Sample_136	2019	China	Poultry	ESC_VB0158AA_AS
Sample_137	2019	China	Poultry	ESC_VB0159AA_AS
Sample_138	2019	China	Poultry	ESC_VB0160AA_AS
Sample_139	2019	China	Poultry	ESC_VB0161AA_AS
Sample_140	2019	China	Poultry	ESC_VB0162AA_AS
Sample_15	2014	China	Poultry	ESC_VB0163AA_AS
Sample_141	2019	China	Poultry	ESC_VB0164AA_AS
Sample_142	2019	China	Poultry	ESC_VB0165AA_AS
Sample_143	2019	China	Poultry	ESC_VB0166AA_AS
Sample_144	2019	China	Poultry	ESC_VB0167AA_AS
Sample_145	2019	China	Poultry	ESC_VB0168AA_AS
Sample_146	2019	China	Poultry	ESC_VB0169AA_AS
Sample_147	2019	China	Poultry	ESC_VB0170AA_AS
Sample_148	2019	China	Poultry	ESC_VB0171AA_AS
Sample_149	2019	China	Poultry	ESC_VB0172AA_AS
Sample_150	2019	China	Poultry	ESC_VB0173AA_AS
Sample_16	2014	China	Poultry	ESC_VB0174AA_AS
Sample_151	2019	China	Poultry	ESC_VB0175AA_AS
Sample_152	2019	China	Poultry	ESC_VB0176AA_AS
Sample_153	2019	China	Poultry	ESC_VB0177AA_AS
Sample_154	2019	China	Poultry	ESC_VB0178AA_AS
Sample_155	2019	China	Poultry	ESC_VB0179AA_AS
Sample_156	2019	China	Poultry	ESC_VB0180AA_AS
Sample_157	2019	China	Poultry	ESC_VB0181AA_AS
Sample_158	2019	China	Poultry	ESC_VB0182AA_AS
Sample_159	2019	China	Poultry	ESC_VB0183AA_AS
Sample_160	2019	China	Poultry	ESC_VB0184AA_AS
Sample_17	2014	China	Poultry	ESC_VB0185AA_AS
Sample_161	2019	China	Poultry	ESC_VB0186AA_AS
Sample_162	2019	China	Poultry	ESC_VB0187AA_AS
Sample_163	2019	China	Poultry	ESC_VB0188AA_AS
Sample_164	2019	China	Poultry	ESC_VB0189AA_AS
Sample_18	2014	China	Poultry	ESC_VB0190AA_AS
Sample_19	2014	China	Poultry	ESC_VB0191AA_AS
Sample_20	2014	China	Poultry	ESC_VB0192AA_AS
Sample_3	2014	China	Poultry	ESC_VB0193AA_AS
Sample_21	2014	China	Poultry	ESC_VB0194AA_AS
Sample_22	2014	China	Poultry	ESC_VB0195AA_AS
Sample_23	2014	China	Poultry	ESC_VB0196AA_AS
Sample_24	2014	China	Poultry	ESC_VB0197AA_AS
Sample_25	2014	China	Poultry	ESC_VB0198AA_AS
Sample_26	2014	China	Livestock	ESC_VB0199AA_AS
Sample_27	2014	China	Poultry	ESC_VB0200AA_AS
Sample_28	2014	China	Poultry	ESC_VB0201AA_AS
Sample_29	2014	China	Poultry	ESC_VB0202AA_AS
Sample_30	2014	China	Poultry	ESC_VB0203AA_AS
Sample_4	2014	China	Poultry	ESC_VB0204AA_AS
Sample_31	1990	Bangladesh	Human	ESC_VB0205AA_AS
Sample_32	2014	China	Human	ESC_VB0206AA_AS
Sample_33	2014	China	Human	ESC_VB0207AA_AS
Sample_34	2014	China	Wild Animal	ESC_VB0208AA_AS
Sample_35	2015	China	Poultry	ESC_VB0209AA_AS
Sample_36	2015	China	Poultry	ESC_VB0210AA_AS
Sample_37	2015	China	Poultry	ESC_VB0211AA_AS
Sample_38	2015	China	Poultry	ESC_VB0212AA_AS
Sample_39	2015	China	Poultry	ESC_VB0213AA_AS
Sample_40	2015	China	Human	ESC_VB0214AA_AS
Sample_5	2014	China	Poultry	ESC_VB0215AA_AS
Sample_41	2015	China	Human	ESC_VB0216AA_AS
Sample_42	2015	China	Human	ESC_VB0217AA_AS
Sample_43	2017	China	Poultry	ESC_VB0218AA_AS
Sample_44	2017	China	Poultry	ESC_VB0219AA_AS
Sample_45	2017	China	Poultry	ESC_VB0220AA_AS
Sample_46	2017	China	Poultry	ESC_VB0221AA_AS
Sample_47	2017	China	Poultry	ESC_VB0222AA_AS
Sample_48	2017	China	Poultry	ESC_VB0223AA_AS
Sample_49	2017	China	Poultry	ESC_VB0224AA_AS
Sample_50	2017	China	Poultry	ESC_VB0225AA_AS
Sample_6	2014	China	Poultry	ESC_VB0226AA_AS
Sample_51	2017	China	Poultry	ESC_VB0227AA_AS
Sample_52	2017	China	Poultry	ESC_VB0228AA_AS
Sample_53	2017	China	Poultry	ESC_VB0229AA_AS
Sample_54	2017	China	Poultry	ESC_VB0230AA_AS
Sample_55	2017	China	Poultry	ESC_VB0231AA_AS
Sample_56	2017	China	Poultry	ESC_VB0232AA_AS
Sample_57	2017	China	Poultry	ESC_VB0233AA_AS
Sample_58	2017	China	Poultry	ESC_VB0234AA_AS
Sample_59	2017	China	Poultry	ESC_VB0235AA_AS
Sample_60	2017	China	Poultry	ESC_VB0236AA_AS
Sample_7	2014	China	Poultry	ESC_VB0237AA_AS
Sample_61	2017	China	Poultry	ESC_VB0238AA_AS
Sample_62	2017	China	Poultry	ESC_VB0239AA_AS
Sample_63	2017	China	Poultry	ESC_VB0240AA_AS
Sample_64	2017	China	Poultry	ESC_VB0241AA_AS
Sample_65	2017	China	Poultry	ESC_VB0242AA_AS
Sample_66	2017	China	Poultry	ESC_VB0243AA_AS
Sample_67	2017	China	Poultry	ESC_VB0244AA_AS
Sample_68	2017	China	Poultry	ESC_VB0245AA_AS
Sample_69	2017	China	Poultry	ESC_VB0246AA_AS
Sample_70	2017	China	Poultry	ESC_VB0247AA_AS
Sample_8	2014	China	Poultry	ESC_VB0248AA_AS
Sample_71	2017	China	Poultry	ESC_VB0249AA_AS
Sample_72	2017	China	Poultry	ESC_VB0250AA_AS
Sample_73	2017	China	Poultry	ESC_VB0251AA_AS
Sample_74	2017	China	Poultry	ESC_VB0252AA_AS
Sample_75	2017	China	Poultry	ESC_VB0253AA_AS
Sample_76	2017	China	Poultry	ESC_VB0254AA_AS
Sample_77	2017	China	Poultry	ESC_VB0255AA_AS
Sample_78	2017	China	Poultry	ESC_VB0256AA_AS
Sample_79	2017	China	Poultry	ESC_VB0257AA_AS
Sample_80	2017	China	Poultry	ESC_VB0258AA_AS
Sample_9	2014	China	Poultry	ESC_VB0259AA_AS
Sample_81	2017	China	Poultry	ESC_VB0260AA_AS
Sample_82	2017	China	Poultry	ESC_VB0261AA_AS
Sample_83	2017	China	Poultry	ESC_VB0262AA_AS
Sample_84	2017	China	Poultry	ESC_VB0263AA_AS
Sample_85	2017	China	Poultry	ESC_VB0264AA_AS
Sample_86	2017	China	Poultry	ESC_VB0265AA_AS
FSIS12036447	2020	United States	Poultry	ESC_VB3638AA_AS
12508-1	No data	No data	No data	ESC_WA1819AA_AS
FWSEC0412	2012	Canada	Environment	ESC_WA7896AA_AS
FWSEC0444	2000	Canada	No data	ESC_WA7903AA_AS
FWSEC0435	2013	Canada	Environment	ESC_WA7908AA_AS
FWSEC0288	2013	Canada	Environment	ESC_WA7928AA_AS
FWSEC0331	2013	Canada	Environment	ESC_WA7988AA_AS
FWSEC0403	2011	Canada	Environment	ESC_WA8000AA_AS
FWSEC0445	1996	Canada	Livestock	ESC_WA8006AA_AS
FWSEC0450	No data	No data	Human	ESC_WA8009AA_AS
FWSEC0317	2013	Canada	Environment	ESC_WA8060AA_AS
FWSEC0232	2012	Canada	Environment	ESC_WA8146AA_AS
FWSEC0231	2012	Canada	Environment	ESC_WA8147AA_AS
FWSEC0195	2012	Canada	Environment	ESC_WA8148AA_AS
FWSEC0194	2012	Canada	Environment	ESC_WA8149AA_AS
FWSEC0230	2012	Canada	Environment	ESC_WA8152AA_AS
CNTRL_EPEC46	2000	Denmark	Human	ESC_WB0826AA_AS
MVC328	2013	Australia	Companion Animal	ESC_WB5943AA_AS
MVC421	2014	Australia	Companion Animal	ESC_WB5965AA_AS
MVC370	2013	Australia	Companion Animal	ESC_WB6123AA_AS
MVC785	2017	Australia	Companion Animal	ESC_WB6246AA_AS
399	2015	Canada	Human	ESC_XA1315AA_AS
201611658	2016	France	Human	ESC_XA1973AA_AS
709086	2019	United Kingdom	Human	ESC_XA8770AA_AS
712432	2019	United Kingdom	Human	ESC_XA9079AA_AS
2021-4934-2	2020	United States	Environment	ESC_XB1478AA_AS
100218	No data	Gambia	Human	ESC_XB4526AA_AS
RM6e	2018	Czech Republic	Wild Animal	ESC_XB7491AA_AS
GVB11e	2019	Czech Republic	Wild Animal	ESC_XB7492AA_AS
GVB28e	2019	Czech Republic	Wild Animal	ESC_XB7493AA_AS
RM15e	2018	Czech Republic	Wild Animal	ESC_XB7494AA_AS
YS-F14-1c	2018	Japan	Livestock	ESC_XB9314AA_AS
YS-F13-1a	2018	Japan	Livestock	ESC_XB9315AA_AS
YS-F12-1	2018	Japan	Livestock	ESC_XB9316AA_AS
YS-F5-1a	2018	Japan	Livestock	ESC_XB9317AA_AS
YS-F1-1a	2018	Japan	Livestock	ESC_XB9318AA_AS
YS-F1-2	2018	Japan	Livestock	ESC_XB9319AA_AS
714709	2019	United Kingdom	Human	ESC_YA1418AA_AS
17B036	No data	No data	No data	ESC_YA3688AA_AS
B1936	No data	No data	No data	ESC_YA3689AA_AS
B249	No data	No data	No data	ESC_YA3690AA_AS
B60345	No data	No data	No data	ESC_YA3691AA_AS
B101	No data	No data	No data	ESC_YA3749AA_AS
1ca39c92-d9ad-11e7-81ba-3c4a9275d6c8	No data	No data	No data	ESC_YA6925AA_AS
727738	2019	United Kingdom	Human	ESC_YA9217AA_AS
Ea1	2016	France	Wild Animal	ESC_YB9625AA_AS
730926	2019	United Kingdom	Human	ESC_ZA1063AA_AS
ESC_ZA2109AA_AS	2012	Mexico	Human	ESC_ZA2109AA_AS
738553	2019	United Kingdom	Human	ESC_ZA2790AA_AS
1182234	2021	United Kingdom	Human	ESC_ZB1975AA_AS
1182195	2021	United Kingdom	Human	ESC_ZB1981AA_AS
1182241	2021	United Kingdom	Human	ESC_ZB2000AA_AS
1182259	2021	United Kingdom	Human	ESC_ZB2005AA_AS
1182254	2021	United Kingdom	Human	ESC_ZB2006AA_AS
1182266	2021	United Kingdom	Human	ESC_ZB2013AA_AS
1182227	2021	United Kingdom	Human	ESC_ZB2022AA_AS
1182187	2021	United Kingdom	Human	ESC_ZB2041AA_AS
1184641	2021	United Kingdom	No data	ESC_ZB2068AA_AS
833342	2019	United Kingdom	Wild Animal	ESC_ZB2381AA_AS
833335	2019	United Kingdom	Wild Animal	ESC_ZB2407AA_AS
797705	2019	United Kingdom	Wild Animal	ESC_ZB2447AA_AS
818892	2019	United Kingdom	Wild Animal	ESC_ZB2450AA_AS
786611	2019	United Kingdom	Human	ESC_ZB2462AA_AS
832087	2019	United Kingdom	Wild Animal	ESC_ZB2498AA_AS
716041	2019	United Kingdom	Human	ESC_ZB2589AA_AS
1184568	2021	United Kingdom	Human	ESC_ZB2732AA_AS
1182249	2021	United Kingdom	Human	ESC_ZB2757AA_AS
1182232	2021	United Kingdom	Human	ESC_ZB2758AA_AS
1337763	2021	United Kingdom	Human	ESC_ZB8188AA_AS
